# Supplementary material for: High-Power Laser Therapy for Oral Lichen Planus: A Systematic Review
Source: J Clin Med. 2026 Jan 29;15(3):1084. doi: 10.3390/jcm15031084 (PMC12898570; doi:10.3390/jcm15031084)
Supplement: Supplementary file 1 [file jcm-15-01084-s001.zip]

Archive with 2 entries (2 files):
- jcm-4015322-File S2.pdf
- jcm-4015322-Table S1.pdf
